# Supplementary material for: Pathways to sustainability: Higher education and green productivity
Source: PLoS One. 2025 Feb 24;20(2):e0318619. doi: 10.1371/journal.pone.0318619 (PMC11849855; doi:10.1371/journal.pone.0318619)
Supplement: S1 File — (XLSX) [file pone.0318619.s001.xlsx]

## Sheet: final data
id	year	PGDP	Trade	Industry	Digital	Lnpat	G_Finance	GTFP
1	2003	6120.29	12.0706	1.40283	0.201224	7.47781	0.253024	0.97412
1	2004	7366.22	12.2616	1.08601	0.206809	7.48309	0.413728	1.03864
1	2005	8782.88	14.284	1.22261	0.199573	7.66645	0.285238	1.00244
1	2006	10004.1	16.0826	2.11966	0.204045	7.81536	0.300021	1.06061
1	2007	12031.6	16.3659	1.09679	0.191385	8.23664	0.276023	1.08437
1	2008	14428.1	15.4491	1.21526	0.189245	8.48383	0.361496	1.09573
1	2009	16413	10.7333	1.15072	0.190112	9.16032	0.273715	1.05982
1	2010	20747.6	12.9131	1.02119	0.205716	9.78299	0.273675	1.07287
1	2011	25659	12.9146	1.12116	0.204973	10.5008	0.329571	1.11236
1	2012	28792	12.1909	1.53488	0.202957	10.7738	0.259432	1.03091
1	2013	32001	12.6429	1.13955	0.208474	10.8943	0.28359	1.0547
1	2014	34425	12.8331	1.39261	0.202059	10.8831	0.275009	1.04055
1	2015	35997	12.1307	1.26326	0.201375	11.081	0.286717	1.03683
1	2016	39561	11.2689	1.45142	0.207775	11.1182	0.301175	1.19587
1	2017	43401	12.862	1.59563	0.206308	11.0721	0.291524	1.20387
1	2018	47712	13.2231	1.31698	0.215871	11.1088	0.346547	1.23399
1	2019	58496	11.9945	1.52177	0.224145	11.1129	0.335008	1.39954
1	2020	63426	13.591	1.52671	0.200716	11.112	0.3198	1.21775
1	2021	70321	15.5974	1.58625	0.223581	11.7171	0.329555	1.22053
2	2003	34494.4	51.7344	2.32866	0.399988	9.11741	0.268356	1.09353
2	2004	40591.3	58.6064	1.54247	0.394885	9.20775	0.330202	1.25401
2	2005	44774.4	62.9877	1.16827	0.391924	9.32011	0.338966	1.22408
2	2006	51345.9	69.3193	1.40509	0.405513	9.42987	0.367099	1.2595
2	2007	60298.9	63.4868	2.18157	0.390486	9.72276	0.351583	1.35067
2	2008	65575.2	59.5116	1.25281	0.39219	9.88673	0.334515	1.25933
2	2009	69248	49.0756	1.30128	0.37078	10.1417	0.334592	1.25571
2	2010	71934.7	53.223	1.25541	0.378885	10.525	0.374091	1.29071
2	2011	81658	51.5128	1.07989	0.388626	10.7202	0.304326	1.26513
2	2012	87475	45.5514	1.15412	0.366436	10.9294	0.316961	1.24606
2	2013	94648	41.2747	1.76566	0.378383	11.1462	0.352727	1.25814
2	2014	99995	41.3322	1.2624	0.373488	11.3125	0.299813	1.19507
2	2015	106497	35.5168	1.55473	0.377907	11.5505	0.472069	1.25235
2	2016	118198	31.78	1.43994	0.379969	11.6197	0.345705	1.27103
2	2017	128994	29.4412	1.63349	0.369344	11.6842	0.351447	1.30273
2	2018	140211	27.9386	1.69611	0.365851	11.6611	0.324341	1.29271
2	2019	164220	22.0351	1.478	0.37077	11.6832	0.424623	1.37761
2	2020	164889	22.2102	1.49039	0.37031	11.6799	0.319069	1.27535
2	2021	183980	25.7196	1.5381	0.391113	12.3233	0.32182	1.2836
3	2003	7261.41	9.4135	1.16193	0.283802	8.05431	0.290958	0.93329
3	2004	8625.27	11.5575	2.17985	0.182923	8.27523	0.24099	0.923452
3	2005	10973.9	10.0907	1.30162	0.173749	8.27673	0.261621	0.963606
3	2006	13914.6	10.9741	1.26828	0.216779	8.5776	0.345781	1.38941
3	2007	16605.6	11.7306	1.16534	0.175169	8.58769	0.254163	0.863814
3	2008	20407.4	10.9552	1.99076	0.186823	8.5849	0.280117	1.08508
3	2009	22840.2	8.17602	1.07737	0.194572	9.01946	0.259253	1.03226
3	2010	27471.7	10.2152	1.2812	0.199756	9.5065	0.327332	1.11416
3	2011	34500	15.9066	1.15946	0.204836	9.75872	0.28213	1.13665
3	2012	38914	25.1477	1.00259	0.206667	10.0218	0.30751	1.17605
3	2013	43223	28.5987	1.11457	0.197453	10.2179	0.325332	1.18566
3	2014	47850	35.6768	1.86143	0.199188	10.1973	0.280706	1.19453
3	2015	52321	23.3856	1.30136	0.205816	10.6671	0.323538	1.19419
3	2016	58502	19.533	1.58026	0.203498	10.7614	0.335516	1.19458
3	2017	63442	19.7839	1.44349	0.213753	10.5558	0.367292	1.20896
3	2018	65933	22.281	1.59104	0.196539	10.6726	0.326678	1.20389
3	2019	75828	22.2163	1.75446	0.217749	10.6369	0.356765	1.35983
3	2020	78170	23.3563	1.39789	0.206806	10.66	0.326787	1.20444
3	2021	86879	25.4007	1.59378	0.223767	11.2535	0.407502	1.40051
4	2003	14288	64.1492	1.14526	0.174742	8.68943	0.259314	1.03507
4	2004	16415.1	71.6913	1.18095	0.242652	8.56805	0.276814	1.04857
4	2005	18582.5	71.0787	2.34295	0.241449	8.63354	0.296343	0.942713
4	2006	21314.9	68.3219	1.34984	0.246521	8.87824	0.288726	1.14238
4	2007	25826.7	62.0126	1.10254	0.238027	9.05878	0.460467	1.10309
4	2008	30030.5	55.7516	1.28309	0.233041	9.07633	0.299693	1.03821
4	2009	33737.3	45.4527	1.95556	0.240149	9.42376	0.298438	1.01019
4	2010	39905.6	50.8989	1.26475	0.250848	9.89975	0.305718	1.17859
4	2011	47377	49.6269	1.42282	0.334902	10.1054	0.41746	1.29205
4	2012	52763	46.9459	1.13409	0.198076	10.4093	0.278455	1.05927
4	2013	58145	43.8702	1.07445	0.26164	10.6322	0.309637	1.20344
4	2014	63472	42.1276	1.14557	0.245871	10.6416	0.350624	1.20462
4	2015	67966	35.4953	1.93818	0.251239	11.1252	0.296302	1.17776
4	2016	74707	31.6611	1.36058	0.255435	11.2139	0.309322	1.20911
4	2017	82677	32.2373	1.57855	0.259264	11.2327	0.313547	1.21623
4	2018	91197	32.069	1.43447	0.256268	11.2378	0.334082	1.26066
4	2019	107139	28.5775	1.69156	0.268259	11.2546	0.344948	1.38824
4	2020	105818	27.2441	1.61553	0.254407	11.2277	0.266348	1.06599
4	2021	116939	32.851	1.41998	0.275467	11.8633	0.351351	1.21275
5	2003	5377.07	7.73914	1.24055	0.198349	6.2589	0.257796	0.990732
5	2004	6447.08	9.73448	1.13175	0.203854	6.34872	0.286732	1.06716
5	2005	7455.59	12.755	1.18972	0.201095	6.40694	0.302463	1.03431
5	2006	8736.38	15.6569	2.64191	0.197347	6.83571	0.265929	1.11489
5	2007	10326.3	16.6354	1.27966	0.197059	7.03302	0.29258	1.06965
5	2008	12050.3	14.4983	1.08705	0.179066	7.05779	0.31432	1.06135
5	2009	12856	9.1418	1.23448	0.185584	7.24292	0.33425	0.986251
5	2010	16096.7	12.2455	1.9201	0.195103	7.63769	0.304032	1.08466
5	2011	19595	10.1781	1.10563	0.181333	7.88051	0.307851	1.07975
5	2012	21978	8.10622	1.32486	0.186422	8.30494	0.294675	1.03162
5	2013	24539	6.79604	1.14076	0.181544	8.55958	0.340385	1.03067
5	2014	26433	4.83381	1.02451	0.186796	8.63075	0.255938	1.01719
5	2015	26165	4.10168	1.05575	0.181388	8.93265	0.26823	0.998152
5	2016	27643	4.22767	2.04795	0.190222	9.08185	0.321279	1.0449
5	2017	28497	4.63118	1.32776	0.187298	9.27527	0.270164	1.05232
5	2018	31336	5.31794	1.47016	0.190352	9.19838	0.477992	1.09946
5	2019	32995	4.36893	1.4069	0.186605	9.24659	0.316749	1.12075
5	2020	35995	4.47605	1.49499	0.184233	9.22289	0.303575	1.00838
5	2021	41046	4.97621	1.7031	0.195654	9.75547	0.328573	1.27187
6	2003	19919.8	151.193	1.20617	0.38312	10.3807	0.37691	1.03955
6	2004	22717.5	159.528	1.27685	0.378709	10.457	0.284554	1.07677
6	2005	24327.3	159.6	1.15652	0.374099	10.6202	0.293003	1.10101
6	2006	28576.7	162.564	1.18362	0.383319	10.7809	0.32969	1.07295
6	2007	33630	156.228	2.81806	0.353113	11.0411	0.285179	1.09989
6	2008	38554.8	135.595	1.30775	0.360595	11.1354	0.306981	1.20441
6	2009	40965.5	109.46	1.15627	0.365047	11.4309	0.307703	1.17502
6	2010	44069.6	122.823	1.4351	0.368226	11.793	0.329327	1.23414
6	2011	50807	122.328	1.94216	0.374834	11.863	0.313593	1.21046
6	2012	54095	123.491	1.18394	0.378676	12.0419	0.294271	1.20385
6	2013	58833	127.127	1.44353	0.383759	12.1463	0.355331	1.21115
6	2014	63469	112.627	1.2534	0.37989	12.1988	0.306002	1.20751
6	2015	67503	99.7889	1.17854	0.377592	12.4884	0.311204	1.18452
6	2016	74016	87.2162	1.28846	0.375621	12.5698	0.355256	1.26128
6	2017	80932	83.943	2.33947	0.371743	12.813	0.287568	1.21734
6	2018	86412	82.5198	1.46352	0.363215	12.707	0.319878	1.23639
6	2019	94172	76.0095	1.58938	0.381894	12.7763	0.374355	1.33428
6	2020	88210	75.4518	1.4667	0.379078	12.7473	0.390877	1.21188
6	2021	98285	76.7516	1.64778	0.401546	13.4646	0.336854	1.24277
7	2003	5808.34	9.55438	1.39807	0.21404	7.29369	0.303263	1.02131
7	2004	7022.91	11.7492	1.16098	0.216349	7.24554	0.292753	1.00977
7	2005	8746.24	11.951	1.25045	0.211731	7.20881	0.345301	1.021
7	2006	10057.6	12.8891	1.15177	0.196134	7.37867	0.267972	1.07636
7	2007	12213.5	13.7743	1.21275	0.231678	7.65329	0.284657	1.07279
7	2008	14578.5	14.8081	3.02595	0.203532	7.80886	0.325836	1.04518
7	2009	15978.5	12.0271	1.11702	0.159724	7.9811	0.244864	0.892321
7	2010	20758.9	13.9311	1.12256	0.20597	8.29755	0.492668	1.02709
7	2011	25326	17.9131	1.26145	0.207958	8.48501	0.302424	1.02512
7	2012	27952	19.8964	1.75526	0.194753	8.77782	0.303614	1.01982
7	2013	30741	16.6938	1.18271	0.205871	9.07505	0.297189	1.08695
7	2014	33090	17.6999	1.41203	0.210234	9.27664	0.389324	1.06812
7	2015	35190	17.2365	1.22199	0.210409	9.61602	0.288042	1.06946
7	2016	38027	16.0594	1.5241	0.227778	9.74704	0.352371	1.3861
7	2017	38102	19.2921	1.29668	0.205454	9.73365	0.356032	1.19416
7	2018	41489	19.8672	2.3113	0.204718	9.73001	0.308552	1.20201
7	2019	42964	21.3492	1.54004	0.20547	9.74178	0.336148	1.27624
7	2020	44309	20.9149	1.34667	0.205478	9.70298	0.25065	0.86875
7	2021	49206	26.3276	1.81236	0.21689	10.3548	0.441816	1.78983
8	2003	3685.96	9.11373	1.21653	0.284617	6.68303	0.291238	0.991691
8	2004	4297.64	11.796	1.35283	0.189643	6.70659	0.290594	1.02697
8	2005	5305.79	8.43418	1.1503	0.189825	6.93386	0.300438	1.03419
8	2006	6225.66	7.65145	1.23253	0.189461	7.31103	0.305987	1.10443
8	2007	7666.43	8.5516	1.18818	0.190188	7.56237	0.297486	1.11468
8	2008	9389.82	9.47956	1.27124	0.195825	7.56126	0.36048	1.06515
8	2009	10301.9	4.86113	3.02785	0.158185	7.7384	0.27706	0.998802
8	2010	13228.4	5.19353	1.1401	0.168922	8.13849	0.299833	1.06491
8	2011	16413	5.67427	1.12859	0.175816	8.22468	0.313514	1.01607
8	2012	19710	4.7568	1.3269	0.186202	8.80796	0.261317	1.02308
8	2013	23151	3.74653	1.78939	0.190074	9.07439	0.288445	1.03447
8	2014	26437	3.50536	1.24155	0.168569	9.31384	0.33037	0.992599
8	2015	29847	4.74713	1.42888	0.193903	9.65237	0.401219	1.0381
8	2016	33246	3.0451	1.29469	0.2049	9.35693	0.323382	1.09916
8	2017	37956	4.154	1.3832	0.188158	9.53678	0.325723	1.04886
8	2018	41244	3.85581	1.30534	0.190671	9.46144	0.348398	1.20624
8	2019	46433	2.97974	2.37488	0.194582	9.51312	0.427284	1.29192
8	2020	46267	3.00183	1.46097	0.191783	9.47398	0.266545	1.03348
8	2021	50808	3.48854	1.56967	0.203837	10.0255	0.317457	1.21403
9	2003	8552.52	22.927	1.69502	0.19831	5.79036	0.355473	1.03011
9	2004	9766.5	30.1468	1.22616	0.186801	5.72762	0.28997	1.03835
9	2005	10804	19.439	1.32563	0.21052	5.39411	0.571998	1.00799
9	2006	12498.9	25.9888	1.1728	0.195232	5.61782	0.328819	1.07759
9	2007	14842.2	42.9869	1.15994	0.203441	5.79036	0.328192	1.07646
9	2008	17600.2	44.4194	1.13689	0.207423	5.93188	0.302713	1.05357
9	2009	19145.9	35.1363	1.26221	0.222914	6.54572	0.426554	1.05277
9	2010	23757.2	34.1109	3.00557	0.232746	6.67088	0.323456	1.05828
9	2011	28898	34.5396	1.09556	0.210281	6.73891	0.299216	1.05858
9	2012	32377	32.2905	1.14792	0.203802	7.09244	0.334698	1.02749
9	2013	35663	28.8689	1.33341	0.218682	7.29123	0.290183	1.04841
9	2014	38924	29.8216	1.83591	0.207411	7.47412	0.326073	1.17986
9	2015	40818	26.2137	1.34611	0.208747	7.72689	0.320573	1.15636
9	2016	44347	20.0816	1.65346	0.20453	7.68368	0.362786	1.30393
9	2017	48430	20.7716	1.44535	0.213267	7.7637	0.329367	1.18734
9	2018	51955	24.9009	1.3889	0.20742	7.7285	0.322107	1.20654
9	2019	56507	22.4457	1.3672	0.213657	7.75977	0.42359	1.29345
9	2020	55131	20.855	2.49753	0.210969	7.75295	0.323711	1.20756
9	2021	63707	20.1556	1.58763	0.224033	8.17911	0.333737	1.20718
10	2003	10224.3	11.6864	1.10996	0.22883	8.27942	0.359134	1.03267
10	2004	12450.6	15.0295	1.73483	0.231873	8.24254	0.341083	1.11841
10	2005	14736.7	15.9179	1.23348	0.222453	8.28353	0.347513	1.04356
10	2006	16624.5	16.4323	1.36845	0.234661	8.43466	0.457105	1.12003
10	2007	19598.6	19.3757	1.20927	0.212645	8.69097	0.295747	1.12198
10	2008	22910.2	22.1777	1.17743	0.218044	8.71232	0.313246	1.06748
10	2009	24503.1	16.0621	1.13612	0.219526	8.92578	0.436531	1.02841
10	2010	28349	20.7137	1.34698	0.231245	9.32883	0.365607	1.16503
10	2011	33969	22.2804	3.16395	0.22269	9.42038	0.737513	1.10606
10	2012	36584	19.6507	1.08941	0.222119	9.73268	0.365763	1.04182
10	2013	38909	19.7679	1.30197	0.228514	9.91248	0.41275	1.23425
10	2014	39984	19.7992	1.44576	0.22252	10.0054	0.348943	1.16921
10	2015	40255	16.8833	1.80516	0.233089	10.4054	0.51714	1.1412
10	2016	43062	15.6466	1.50283	0.219531	10.4601	0.38494	1.1472
10	2017	45387	16.3065	1.74783	0.239691	10.5752	0.360144	1.22772
10	2018	47772	16.1964	1.55713	0.236053	10.533	0.406488	1.22444
10	2019	46348	18.7576	1.5629	0.232143	10.5822	0.396605	1.42903
10	2020	48564	19.2263	1.30031	0.235586	10.5439	0.33742	1.1116
10	2021	54172	21.953	2.37039	0.246953	11.1041	0.309887	0.933436
11	2003	10635.4	12.7806	0.9604	0.207177	8.03154	0.754963	1.01831
11	2004	12445.9	12.6239	1.14449	0.222728	8.04594	0.385209	1.09454
11	2005	14428	15.6608	1.6605	0.209992	8.07685	0.390138	1.06869
11	2006	16248.5	18.1775	1.31735	0.218747	8.31107	0.357699	1.17949
11	2007	18577.4	19.8329	1.29923	0.203687	8.46513	0.513451	1.06875
11	2008	21736.9	17.1625	1.17387	0.203738	8.52731	0.383001	1.05651
11	2009	22443.8	10.7276	1.17522	0.225567	8.62317	0.315592	0.989961
11	2010	27050.9	12.0805	1.11756	0.218664	8.92243	0.377783	1.07191
11	2011	32819	13.541	1.32009	0.204929	9.51801	0.342122	1.11261
11	2012	35711	13.1096	3.19051	0.191622	10.0103	0.319665	1.02033
11	2013	37697	11.8424	1.11348	0.212383	9.99043	0.343461	1.0438
11	2014	39226	12.1409	1.32382	0.212519	9.74619	0.402026	1.22763
11	2015	39462	6.87375	1.56953	0.214217	9.96627	0.407494	1.33397
11	2016	40432	6.13648	1.84751	0.199582	9.89769	0.35349	1.17745
11	2017	41916	7.21014	1.56572	0.203295	9.9063	0.486659	1.16879
11	2018	43274	9.72712	1.84066	0.213258	9.92287	0.370488	1.27144
11	2019	36183	12.7196	1.56633	0.188801	9.92285	0.347684	1.13442
11	2020	42635	10.4687	1.26363	0.203459	9.88584	0.339974	0.872372
11	2021	47266	12.6069	1.41132	0.207433	10.4713	0.340667	1.21034
12	2003	7104.27	6.82764	1.03026	0.225906	8.08823	0.273979	0.995393
12	2004	8802.91	7.22483	0.973089	0.229912	8.21105	0.275984	1.07542
12	2005	11287.2	7.11817	1.11159	0.223384	8.32848	0.3291	1.03775
12	2006	13163.1	7.20029	1.63719	0.223889	8.68226	0.305963	1.18756
12	2007	16039	7.30449	1.29642	0.209863	8.95338	0.295035	1.08593
12	2008	19109.7	7.77086	1.27998	0.210835	9.2184	0.313171	1.0496
12	2009	20533.8	5.37962	1.15465	0.199776	9.4296	0.2416	0.957999
12	2010	24553.3	5.9731	1.13249	0.219789	9.8116	0.286228	1.05639
12	2011	28661	8.63962	1.09112	0.213316	9.96286	0.324526	1.04738
12	2012	31499	11.6919	1.26241	0.218391	10.2926	0.374004	1.04502
12	2013	34211	12.1863	3.32372	0.223412	10.3936	0.309158	1.09479
12	2014	37072	12.1446	1.14763	0.220471	10.5122	0.321066	1.05383
12	2015	39123	13.0723	1.29727	0.227365	10.8713	0.332866	1.18558
12	2016	42575	12.2847	1.57361	0.229564	10.902	0.390217	1.20984
12	2017	46674	12.4586	1.86321	0.241417	11.0302	0.309113	1.27482
12	2018	50152	12.1791	1.63183	0.246898	10.9862	0.333458	1.31554
12	2019	56388	11.325	1.92079	0.247541	11.0193	0.400281	1.37241
12	2020	55435	13.1403	1.4397	0.225746	10.9571	0.248632	0.877659
12	2021	59410	15.1414	1.80637	0.249185	11.6906	0.684494	1.84047
13	2003	7926.84	10.2111	1.27759	0.222752	8.06433	0.313832	1.05816
13	2004	9363.76	11.2145	1.04145	0.226943	8.20005	0.314731	1.08666
13	2005	11418.8	12.5295	0.957231	0.21721	8.36227	0.301775	1.08188
13	2006	13380.4	12.7973	1.21069	0.226044	8.5827	0.423623	1.20612
13	2007	16377.3	12.5861	1.62525	0.209459	8.9023	0.30403	1.12465
13	2008	19837	13.2021	1.3175	0.208245	9.13441	0.292955	1.07727
13	2009	22659.3	9.41748	1.30623	0.206591	9.43294	0.325624	1.03162
13	2010	27876.4	11.1478	1.23362	0.212038	9.8694	0.296618	1.12759
13	2011	34197	11.2149	1.20433	0.21392	9.95867	0.318848	1.11574
13	2012	38572	9.31984	1.15957	0.216162	10.2027	0.315416	1.17158
13	2013	42826	9.01995	1.33611	0.214695	10.3625	0.321131	1.17965
13	2014	47145	9.28497	3.45437	0.215529	10.3492	0.319291	1.20495
13	2015	50654	9.51312	1.3237	0.225308	10.6643	0.309208	1.20454
13	2016	55665	8.05485	1.35933	0.215184	10.741	0.372617	1.21308
13	2017	60199	8.91454	1.65775	0.223016	10.8442	0.316646	1.22123
13	2018	66616	8.74917	1.78927	0.230688	10.8078	0.334172	1.26386
13	2019	77387	8.234	1.70779	0.231085	10.8473	0.384041	1.40271
13	2020	74440	9.92277	1.77949	0.198302	10.8018	0.26028	1.0219
13	2021	86416	10.3958	1.67173	0.225711	11.4306	0.32939	1.26045
14	2003	6994.04	8.4402	1.2856	0.215288	8.15081	0.310607	0.940035
14	2004	8423.32	9.02956	1.25974	0.209139	8.19847	0.395115	1.06807
14	2005	10293	8.74734	0.987621	0.212637	8.30416	0.300385	1.04142
14	2006	12123.4	8.38006	0.952909	0.217391	8.73584	0.337124	1.07762
14	2007	14853.8	8.32278	1.12995	0.195133	8.74766	0.319978	1.09639
14	2008	18111.3	8.28348	1.64787	0.214523	8.82596	0.374785	1.09692
14	2009	20386.7	6.1748	1.3192	0.213543	9.12111	0.262471	1.03436
14	2010	24410.9	6.69786	1.27486	0.210595	9.64115	0.289977	1.09689
14	2011	29880	6.71019	1.2283	0.193182	9.78676	0.352914	1.09057
14	2012	33480	6.21689	1.19916	0.207088	10.1489	0.286456	1.04378
14	2013	36943	6.22166	1.09125	0.221703	10.1983	0.554066	1.05333
14	2014	40271	6.54919	1.34052	0.213402	10.2883	0.346717	1.19483
14	2015	42754	6.43425	3.74371	0.210716	10.534	0.343639	1.19245
14	2016	46382	5.00915	1.46174	0.21289	10.5528	0.358101	1.347
14	2017	49558	6.09753	1.41236	0.214071	10.6431	0.442058	1.21429
14	2018	52949	6.56339	1.72064	0.205778	10.6003	0.339237	1.21893
14	2019	57540	7.43575	1.68508	0.212383	10.6326	0.342555	1.30027
14	2020	62900	8.03619	1.59511	0.215833	10.6102	0.343583	1.09666
14	2021	69440	8.09753	1.95934	0.226099	11.2168	0.324902	1.24551
15	2003	10036.9	11.2794	1.44695	0.190646	6.79881	0.31418	0.985402
15	2004	12756.2	12.0092	1.31694	0.191395	6.81942	0.262313	1.02407
15	2005	16326.7	11.2279	1.20244	0.189897	6.83421	0.288077	1.01139
15	2006	20626.8	9.96933	1.02862	0.188542	6.99644	0.367787	1.13343
15	2007	26707.6	10.8726	0.977995	0.191368	7.28162	0.427042	1.10671
15	2008	35195.5	8.63814	1.11049	0.186906	7.29465	0.33382	1.0941
15	2009	40215.7	6.75183	1.78614	0.174317	7.40384	0.339854	1.14777
15	2010	47216.8	6.89275	1.42278	0.18272	7.74457	0.348472	1.17436
15	2011	57974	6.79524	1.3487	0.200455	7.83328	0.438313	1.27956
15	2012	63886	5.67275	1.32536	0.20187	8.13441	0.304148	1.20024
15	2013	67836	5.38013	1.29363	0.176623	8.3401	0.302885	1.12092
15	2014	71046	5.40609	1.16311	0.209868	8.39907	0.402074	1.18987
15	2015	71101	4.97798	1.39104	0.200024	8.71624	0.335569	1.20709
15	2016	72064	4.95695	3.83038	0.163666	8.76045	0.628181	1.1129
15	2017	63764	6.78064	1.39362	0.195002	8.83449	0.350453	1.13902
15	2018	68302	7.71871	1.48881	0.231608	8.82544	0.381903	1.26977
15	2019	67852	8.19104	1.72966	0.193038	8.83805	0.346034	1.26792
15	2020	72062	8.30678	1.57188	0.193225	8.82186	0.448165	1.07383
15	2021	85422	9.23708	2.0065	0.203866	9.40382	0.485773	1.81887
16	2003	16801.5	80.7702	0.953454	0.229047	9.27728	0.275011	0.921055
16	2004	20185.1	99.1468	1.45386	0.257584	9.4301	0.344931	1.01866
16	2005	24489.2	105.14	1.33542	0.264144	9.61578	0.297077	1.04738
16	2006	28797.4	109.751	1.23257	0.272741	9.97068	0.310508	1.06454
16	2007	34122.6	108.903	1.02228	0.264496	10.4691	0.3207	1.119
16	2008	40356.9	96.6193	1.04314	0.254771	10.8069	0.352446	1.23373
16	2009	44604.9	72.6615	1.21173	0.261776	11.4735	0.33331	1.1718
16	2010	52643.9	81.6335	1.92868	0.270373	11.9444	0.338275	1.25438
16	2011	62290	76.5657	1.46869	0.276157	12.3081	0.440347	1.22673
16	2012	68347	68.8584	1.3527	0.275088	12.6036	0.326814	1.18557
16	2013	75354	61.6145	1.36665	0.274959	12.4869	0.339038	1.21819
16	2014	81874	57.609	1.3859	0.271807	12.3059	0.371199	1.216
16	2015	87995	51.7311	1.22784	0.273756	12.5304	0.307022	1.23611
16	2016	96887	47.0915	1.50123	0.266506	12.4586	0.354418	1.30384
16	2017	107150	50.1727	3.99837	0.268123	12.437	0.407202	1.26351
16	2018	115168	51.3762	1.52044	0.267392	12.4527	0.466381	1.25991
16	2019	123607	47.1147	1.55323	0.267255	12.4541	0.391928	1.33439
16	2020	121231	46.2648	1.6869	0.265428	12.4593	0.353667	1.22084
16	2021	137039	48.2127	1.48212	0.281088	13.1409	0.366436	1.22843
17	2003	6599.1	8.81215	1.11263	0.131582	7.209	0.388982	0.94591
17	2004	8068.86	11.6393	0.989919	0.232551	7.16216	0.272457	1.03378
17	2005	9410.25	10.1166	1.32688	0.188831	7.31324	0.289847	1.02624
17	2006	11109.8	12.1031	1.30994	0.202237	7.44408	0.405774	1.10362
17	2007	13279	13.6281	1.24999	0.194124	7.73552	0.323281	1.0864
17	2008	15843.3	15.0584	0.967626	0.203436	7.83997	0.655028	1.07114
17	2009	17272.5	12.4419	0.993755	0.175786	8.06965	0.332165	1.00082
17	2010	21181.7	15.1206	1.18303	0.216474	8.48575	0.368611	1.12806
17	2011	26150	15.5619	1.78944	0.242746	8.73054	0.320962	1.14031
17	2012	28800	14.8444	1.36144	0.184734	9.08275	0.460118	1.04659
17	2013	31930	14.5717	1.37819	0.186327	9.30855	0.349382	1.08591
17	2014	34674	15.394	1.27835	0.184427	9.63064	0.30371	1.04805
17	2015	36724	15.2433	1.46465	0.18602	10.1879	0.360756	1.03778
17	2016	40400	12.8253	1.29194	0.191949	10.4682	0.350855	1.28078
17	2017	43424	12.5788	1.47884	0.191251	10.5031	0.342822	1.18861
17	2018	47434	12.5088	4.03414	0.190657	10.4862	0.338761	1.17131
17	2019	53164	12.4928	1.59223	0.193555	10.5156	0.377523	1.34062
17	2020	56871	13.8654	1.54109	0.192159	10.5097	0.348364	1.21182
17	2021	65560	14.9051	1.66695	0.203532	11.08	0.325931	1.15966
18	2003	9846.06	21.0227	1.24399	0.211082	7.52288	0.418935	0.969173
18	2004	11524.6	19.9516	1.12033	0.209294	7.76839	0.304277	1.03538
18	2005	13329.4	16.7574	0.978595	0.20402	7.7053	0.298526	1.00013
18	2006	15700	16.3375	1.3229	0.217285	7.85726	0.362799	1.1195
18	2007	19357.8	16.3757	1.25615	0.196471	8.053	0.274267	1.06083
18	2008	23504.4	14.8243	1.18661	0.194127	8.09408	0.304547	1.01523
18	2009	26564.8	11.2556	0.973966	0.191758	8.19021	0.374891	1.03495
18	2010	31552.9	13.4007	1.04706	0.207062	8.47343	0.433916	1.05408
18	2011	38460	14.2107	1.22929	0.200868	8.60475	0.381308	1.23104
18	2012	43415	13.0614	1.88269	0.189309	8.78782	0.347113	1.19207
18	2013	47428	12.0784	1.4708	0.195348	8.8345	0.368385	1.20243
18	2014	50160	12.1533	1.45697	0.198152	8.90907	0.459421	1.21111
18	2015	51086	8.96844	1.40907	0.201653	9.19021	0.307345	1.20022
18	2016	53868	8.77282	1.66508	0.200553	9.31291	0.337838	1.23669
18	2017	54838	9.06016	1.28395	0.199328	9.40989	0.441793	1.17897
18	2018	55611	9.5931	1.62034	0.237251	9.39234	0.392947	1.36824
18	2019	43475	11.4317	4.14091	0.141622	9.38029	0.699615	1.10533
18	2020	50800	11.1232	1.46644	0.197486	9.38524	0.367457	1.11379
18	2021	55450	12.0475	1.59618	0.180526	9.91855	0.400042	1.22796
19	2003	14257.8	41.2741	1.12405	0.225756	8.73095	0.299577	0.977884
19	2004	15821.7	49.6391	1.28854	0.226069	8.7494	0.46956	0.998551
19	2005	18974.2	47.9815	1.06127	0.22331	8.82413	0.343952	1.00051
19	2006	21785.3	45.0199	1.01688	0.232178	9.00812	0.314843	1.05246
19	2007	25975.6	44.5027	1.3224	0.215841	9.27036	0.374432	1.08516
19	2008	31676.9	41.8584	1.25536	0.221452	9.38006	0.323587	1.10418
19	2009	35222.3	31.4687	1.18348	0.220686	9.5056	0.319248	1.04574
19	2010	42188	35.0724	1.08232	0.230305	9.85048	0.359133	1.22641
19	2011	50760	32.9451	1.13184	0.218291	9.96448	0.372262	1.22831
19	2012	56649	30.1837	1.22433	0.226498	10.0614	0.355677	1.18713
19	2013	61996	27.7416	2.14844	0.23255	10.0851	0.348559	1.22355
19	2014	65201	27.0232	1.45419	0.21116	9.97434	0.475786	1.16768
19	2015	65354	23.3892	1.55718	0.229424	10.2407	0.358454	1.27377
19	2016	50791	28.8127	1.43384	0.217038	10.217	0.32975	1.11475
19	2017	53527	32.5799	1.73585	0.222477	10.2851	0.395494	1.22372
19	2018	58008	35.1734	1.31939	0.226389	10.2718	0.325934	1.26192
19	2019	57191	37.1933	1.6144	0.222473	10.2837	0.363737	1.28068
19	2020	58872	32.7283	4.13585	0.224001	10.2612	0.388225	1.01912
19	2021	65026	35.7634	1.56587	0.235682	10.8591	0.491089	1.2837
20	2003	7674.65	13.917	1.11552	0.295553	5.89201	0.299638	0.779188
20	2004	9135.37	17.5317	1.18374	0.191697	5.77915	0.33377	1.01635
20	2005	10169.4	15.8895	1.30376	0.153443	5.45739	0.304852	0.955758
20	2006	12018.2	17.8593	1.27584	0.215051	5.83015	0.557006	1.48803
20	2007	15067.4	16.333	1.0182	0.142219	5.78382	0.314947	1.02374
20	2008	19480.9	15.0013	1.34058	0.183504	6.51388	0.335101	1.1
20	2009	21653	10.0049	1.24997	0.170953	6.91344	0.372235	1.04817
20	2010	26692.7	10.3883	1.12416	0.191531	7.08123	0.289917	1.02458
20	2011	33043	8.72608	0.95379	0.188048	6.50369	0.303897	0.950987
20	2012	36394	7.3138	1.08937	0.195775	6.84145	0.414309	1.06704
20	2013	39613	6.38007	1.22215	0.183776	7.19172	0.471771	1.13086
20	2014	41834	9.07126	2.12244	0.17581	7.35529	0.39863	1.14265
20	2015	43805	7.36384	1.45123	0.174755	7.62622	0.356821	1.1536
20	2016	47194	6.62291	1.56894	0.171537	7.98893	0.38419	1.17245
20	2017	50765	8.61011	1.53724	0.184766	8.45575	0.492707	1.21854
20	2018	54094	7.37299	1.88456	0.180585	8.29263	0.368158	1.46379
20	2019	54217	7.85018	1.38806	0.179109	8.37679	0.373188	1.32094
20	2020	54528	5.26817	1.43106	0.181544	8.29767	0.451652	0.97976
20	2021	62549	6.78882	3.77113	0.190412	8.81504	0.392886	1.28493
21	2003	7309.85	7.36713	1.58512	0.18243	4.5946	0.319244	0.962221
21	2004	8647.5	11.6037	1.20286	0.178453	4.35076	0.413434	1.01567
21	2005	10005.9	7.47627	1.04812	0.166323	4.44842	0.437291	0.849954
21	2006	11833.9	11.6222	1.50983	0.183534	4.68298	0.390604	1.07952
21	2007	14444.7	6.58137	1.01793	0.188729	5.50012	0.3312	1.036
21	2008	18386.6	5.56539	1.06938	0.201043	5.53697	0.376372	1.08736
21	2009	19412.4	4.63326	1.31938	0.157697	6.00747	0.47102	1.0296
21	2010	23986.3	4.20186	1.1759	0.195024	5.67221	0.283076	1.00988
21	2011	29522	3.06505	1.1926	0.208294	6.40813	0.355967	1.19984
21	2012	33181	2.8134	1.03206	0.199732	6.3672	0.464837	1.03268
21	2013	36875	2.60252	1.11094	0.213287	6.3186	0.354321	1.0511
21	2014	39671	1.77048	1.2641	0.19248	6.52811	0.860873	1.16837
21	2015	41252	1.64007	2.18501	0.223432	7.20414	0.411981	1.17041
21	2016	43531	1.46073	1.46758	0.183178	7.31303	0.427863	1.16832
21	2017	44047	1.27026	1.5813	0.142284	7.45943	0.348366	1.12083
21	2018	47689	1.46873	1.55626	0.235183	7.406	0.577332	1.20766
21	2019	48981	1.26311	1.8262	0.182633	7.44598	0.430357	1.26378
21	2020	50819	0.832928	1.33927	0.182885	7.43315	0.356546	1.17673
21	2021	56398	0.892337	1.55019	0.192919	7.84598	0.401835	1.18417
22	2003	13236.3	33.9645	1.00996	0.258647	9.2117	0.33366	1.0368
22	2004	16363.7	38.3553	1.60584	0.251277	9.28622	0.340397	1.08198
22	2005	20022.6	39.8525	1.23704	0.2466	9.38318	0.355754	1.06677
22	2006	23525.8	40.3803	1.16444	0.259687	9.77893	0.389041	1.08321
22	2007	27518.9	41.6477	1.46219	0.226497	10.1387	0.375427	1.12413
22	2008	32848.3	42.243	1.08505	0.228144	10.3002	0.34219	1.13545
22	2009	35793.7	33.0558	1.05565	0.235443	10.5426	0.484045	1.02123
22	2010	40853.1	39.0335	1.38882	0.243863	10.9488	0.363736	1.20418
22	2011	47335	40.639	1.25363	0.254895	11.0847	0.372861	1.22781
22	2012	51768	37.5608	1.18562	0.246983	11.3306	0.405561	1.19131
22	2013	56885	35.4392	1.17769	0.261306	11.3534	0.327125	1.23513
22	2014	60879	34.0678	1.30242	0.249706	11.294	0.368303	1.20751
22	2015	64168	27.6388	1.34352	0.239827	11.591	0.457783	1.18791
22	2016	68733	26.8147	2.34172	0.240602	11.5886	0.522491	1.18746
22	2017	72807	29.5232	1.56928	0.244442	11.6177	0.429538	1.22319
22	2018	76267	31.6312	1.67166	0.238492	11.6146	0.370695	1.22148
22	2019	70653	34.9522	1.64114	0.228544	11.6239	0.424673	1.27836
22	2020	72151	33.5587	1.77653	0.242624	11.6132	0.498475	1.09287
22	2021	81727	41.554	1.62596	0.249063	12.3333	0.428324	1.72762
23	2003	39124.7	136.771	1.41211	0.333524	9.82594	0.373218	1.24709
23	2004	46342.3	160.887	1.08485	0.318869	9.37648	0.53662	1.2636
23	2005	51485.8	160.903	1.55619	0.333562	9.54445	0.403901	1.24101
23	2006	58249.3	166.941	1.28145	0.300626	9.81986	0.94107	1.24485
23	2007	67244.4	166.81	1.26531	0.362699	10.2097	0.46218	1.2929
23	2008	74522.6	155.063	1.51289	0.310402	10.2082	0.460236	1.25218
23	2009	78326.1	124.21	1.12907	0.314977	10.557	0.383418	1.20409
23	2010	74537.5	144.241	1.22591	0.281207	10.8885	0.612185	1.26742
23	2011	82560	145.868	1.37699	0.291982	10.8811	0.432802	1.25801
23	2012	85373	135.919	1.26374	0.294858	10.9483	0.375605	1.22053
23	2013	90993	123.397	1.29562	0.28631	10.8946	0.430908	1.25254
23	2014	97370	118.093	1.21588	0.281676	10.9312	0.379767	1.24783
23	2015	103796	105.001	1.55368	0.280578	11.1129	0.378662	1.24631
23	2016	116562	95.5022	1.40894	0.26768	11.1722	0.408316	1.26208
23	2017	126634	98.727	2.41794	0.276677	11.2976	0.443437	1.26969
23	2018	134982	98.5087	1.63209	0.259208	11.2435	0.41314	1.2532
23	2019	157279	85.7863	1.81086	0.278975	11.2906	0.403352	1.41126
23	2020	155768	85.7366	1.66031	0.266724	11.2727	0.53185	1.25225
23	2021	173630	90.4966	1.75334	0.287667	11.8973	0.385045	1.26422
24	2003	7013.74	11.4725	1.15212	0.219989	7.48204	0.347633	1.02567
24	2004	8571.07	11.9837	1.30987	0.210965	7.70767	0.373579	1.06689
24	2005	9880.81	12.9117	0.979399	0.211531	7.64894	0.315183	1.06192
24	2006	12700.4	11.7438	1.46916	0.222466	7.92025	0.356386	1.10443
24	2007	15361	10.9849	1.16972	0.202445	8.24527	0.443291	1.07196
24	2008	19443.3	10.0415	1.12618	0.221296	8.49736	0.541918	1.13809
24	2009	21659.1	7.34989	1.35802	0.225703	8.80268	0.395098	0.981491
24	2010	27104.4	7.9372	1.02937	0.219137	9.31895	0.350888	1.11044
24	2011	33464	7.38526	1.18856	0.22344	9.47414	0.412436	1.15418
24	2012	38564	6.7557	1.3312	0.215003	9.71296	0.532186	1.21743
24	2013	43117	7.84935	1.2922	0.214885	10.046	0.331536	1.22018
24	2014	46929	9.73515	1.29712	0.206378	10.1343	0.367956	1.20428
24	2015	47626	10.4474	1.23838	0.199988	10.5154	0.53743	1.21765
24	2016	51015	10.2081	1.64779	0.187416	10.8838	0.395773	1.18186
24	2017	57266	12.6284	1.46035	0.208523	10.5523	1.00683	1.24015
24	2018	63477	14.2716	2.51183	0.221339	10.7419	0.448786	1.22043
24	2019	66649	13.2519	1.66089	0.197812	10.6576	0.467764	1.26932
24	2020	66292	13.667	1.67072	0.200075	10.6906	0.365805	1.05352
24	2021	75360	14.8877	1.62095	0.210059	11.282	0.648664	1.26782
25	2003	8614.91	15.1225	1.09248	0.213594	7.17481	0.403461	1.08381
25	2004	10708.8	21.1272	1.17093	0.20146	7.18602	0.366781	1.0869
25	2005	12457.6	17.7115	1.32271	0.207211	7.20546	0.389065	1.04132
25	2006	14455.1	15.8955	0.997754	0.188843	7.36326	0.354176	1.08238
25	2007	17755.5	19.3402	1.48	0.19518	7.69524	0.348656	1.07178
25	2008	21446.5	19.2782	1.15681	0.197307	7.83317	0.380643	1.07371
25	2009	21471.6	8.75632	1.07374	0.194638	8.17336	0.401958	1.01779
25	2010	25743.9	10.3053	1.40736	0.200493	8.56778	0.392204	1.07952
25	2011	31357	9.4342	1.02548	0.223417	8.61678	0.342158	1.10429
25	2012	33628	8.74374	1.11355	0.200326	8.96941	0.483197	0.970983
25	2013	34984	8.4942	1.24918	0.209685	9.14902	0.348701	1.02651
25	2014	35070	9.01308	1.2133	0.199542	9.12539	0.349275	1.02437
25	2015	34919	8.62108	1.28054	0.21903	9.31477	0.384278	1.09239
25	2016	35532	9.68549	1.14372	0.185599	9.30175	0.28146	0.967798
25	2017	42060	9.16774	1.82863	0.222377	9.44434	0.395991	1.29246
25	2018	45328	9.83747	1.61115	0.224373	9.4089	0.516535	1.38368
25	2019	45724	9.39809	2.72659	0.216976	9.43077	0.607991	1.36995
25	2020	50528	8.72079	1.65569	0.219014	9.4136	0.442561	1.2173
25	2021	64821	10.5928	1.67513	0.230162	9.93439	0.387217	1.22309
26	2003	6129.71	9.07001	1.28145	0.231272	8.40345	0.392274	0.995371
26	2004	7311.9	8.79032	1.03552	0.233207	8.49947	0.502267	1.05584
26	2005	8993.08	8.61548	1.15881	0.227005	8.53525	0.294393	1.02696
26	2006	10638.1	9.90031	1.36805	0.238025	8.98182	0.362102	1.09851
26	2007	12996.7	9.91138	1.01916	0.214302	9.30658	0.520023	1.09511
26	2008	15484.4	11.0893	1.43957	0.213925	9.60322	0.378071	1.06536
26	2009	17289.3	10.4895	1.19955	0.216339	10.0079	0.95522	1.0361
26	2010	21361.7	10.4698	1.10585	0.21952	10.4872	0.42485	1.11425
26	2011	26133	12.4354	1.47986	0.225866	10.3662	0.442537	1.14269
26	2012	29608	13.7782	1.0269	0.225401	10.7526	0.360068	1.07034
26	2013	32617	13.036	1.21036	0.228361	10.841	0.59886	1.0743
26	2014	35128	13.2864	1.28866	0.222756	10.8569	0.412165	1.04583
26	2015	36775	9.82935	1.25407	0.219415	11.1729	0.34267	1.00835
26	2016	40003	9.81076	1.36868	0.214439	11.1398	0.429167	1.18584
26	2017	44651	12.2992	1.38605	0.231145	11.1878	0.42257	1.36285
26	2018	48883	15.2873	1.87258	0.244705	11.1644	0.380972	1.21486
26	2019	55774	15.5776	1.61524	0.238345	11.1755	0.43027	1.28135
26	2020	58126	16.8154	2.78896	0.225644	11.1761	0.427031	1.18516
26	2021	64326	17.1647	1.64022	0.24453	11.7924	0.430541	1.21271
27	2003	25492.2	96.5221	1.19868	0.252696	7.92594	0.347581	1.0679
27	2004	30380.6	115.14	1.30154	0.201511	7.95724	0.537224	1.09112
27	2005	35451.8	114.694	1.00935	0.199831	8.12356	0.370901	1.0945
27	2006	41513.9	120.313	1.23775	0.224057	8.43816	0.39123	1.24615
27	2007	47110	109.514	1.53855	0.210688	8.73	0.440443	1.26221
27	2008	57134.4	89.9579	1.14019	0.216764	8.93488	0.360224	1.30612
27	2009	61252.9	65.539	1.52615	0.215373	9.00748	0.384377	1.20189
27	2010	71012	67.3525	1.3024	0.214219	9.40703	0.510709	1.21854
27	2011	85213	63.9191	1.18915	0.221874	9.65051	0.607425	1.26713
27	2012	93173	60.2653	1.52083	0.208961	9.99253	0.452495	1.22247
27	2013	100105	57.8437	1.12472	0.212832	10.2209	0.386681	1.22841
27	2014	105231	56.5328	1.33472	0.198547	10.2793	0.448813	1.23406
27	2015	107960	44.9252	1.4568	0.207874	10.6279	0.578973	1.23987
27	2016	115053	39.852	1.46368	0.198077	10.69	0.340841	1.2392
27	2017	118944	44.4205	1.45646	0.21614	10.7377	0.383579	1.24289
27	2018	120711	49.9905	1.4081	0.195793	10.724	0.571344	1.24672
27	2019	90371	66.8303	1.96848	0.192423	10.7408	0.435602	1.31301
27	2020	101614	61.9828	1.61288	0.214641	10.7424	1.0414	1.24201
27	2021	113732	65.7597	2.72352	0.215457	11.2988	0.408354	0.986768
28	2003	9753.87	21.4043	1.33381	0.211899	6.722	0.430093	1.03046
28	2004	11253.6	22.6694	1.15972	0.191462	6.77494	0.361178	1.04589
28	2005	12956.2	26.2235	1.22368	0.18997	6.92688	0.612272	1.05136
28	2006	14854.9	26.8397	1.00428	0.184904	7.18614	0.432822	1.09911
28	2007	16817	33.4415	1.13712	0.180336	7.43888	0.367348	1.10174
28	2008	19630.3	41.5759	1.50129	0.185142	7.41549	0.421621	1.10811
28	2009	19810.3	25.8563	1.00831	0.165112	7.62717	0.365073	1.02036
28	2010	24885.4	26.7108	1.4896	0.203114	7.95911	0.370141	1.1407
28	2011	30087	29.3477	1.25681	0.193213	7.99289	0.419662	1.16831
28	2012	33796	28.3797	1.07048	0.193152	8.23025	0.391374	0.966868
28	2013	37553	27.6602	1.45077	0.191112	8.61483	0.413089	1.05545
28	2014	40648	25.8763	1.11441	0.203421	8.66094	0.372372	1.16186
28	2015	40036	18.1941	1.31619	0.191614	9.17249	0.565043	1.14522
28	2016	40564	17.324	1.4326	0.189691	8.96571	0.394419	1.16209
28	2017	44941	18.9633	1.47157	0.207226	9.08492	0.365358	1.09179
28	2018	49475	18.9619	1.55306	0.200619	9.06726	0.469841	1.3642
28	2019	54280	19.0437	1.47922	0.207936	9.08617	0.36336	1.3018
28	2020	53593	13.7053	1.88305	0.19468	9.05283	0.358246	1.03623
28	2021	61725	14.1396	1.61097	0.212124	9.60645	0.570501	1.42751
29	2003	5841.53	8.90599	1.94342	0.202135	7.19685	0.572637	0.978184
29	2004	6980.54	10.1326	1.21284	0.206329	7.24481	0.425477	1.03738
29	2005	7804.25	11.9232	1.14921	0.193075	7.33201	0.349776	1.02388
29	2006	8896.14	12.8526	1.17431	0.216583	7.5053	0.425788	1.05394
29	2007	10572.7	14.1241	0.990363	0.191734	7.77452	0.574825	1.10912
29	2008	12529.4	11.4912	1.11269	0.199774	7.71941	0.314535	1.08767
29	2009	13497.6	8.35406	1.56641	0.189229	8.07288	0.334749	0.973744
29	2010	15697.9	9.78145	1.03201	0.199889	8.34325	0.537408	0.992038
29	2011	19265	9.00488	1.37648	0.182241	8.4407	0.386603	1.02802
29	2012	22195	7.52286	1.20762	0.199946	8.77247	1.04331	1.02157
29	2013	25322	8.38578	1.15611	0.20162	8.92275	0.426229	1.03115
29	2014	27264	9.64743	1.42635	0.191822	9.09839	0.43712	1.0156
29	2015	28806	8.78902	1.1128	0.178341	9.46191	0.366154	1.04077
29	2016	31093	7.92772	1.32086	0.20347	9.49603	0.633248	1.06124
29	2017	34221	8.92487	1.43752	0.198251	9.66428	0.438616	1.07308
29	2018	37136	10.1688	1.54999	0.210404	9.5981	0.374191	1.11095
29	2019	47944	10.0727	1.59462	0.231812	9.65593	0.487697	1.39848
29	2020	51975	9.77885	1.3093	0.195975	9.59426	0.360887	0.944434
29	2021	57686	9.94514	1.92209	0.224781	10.174	0.406972	1.29986
30	2003	20739.2	56.6535	1.20193	0.25857	9.66016	0.386164	0.935822
30	2004	24679.4	67.3581	2.18519	0.252662	9.72395	0.40592	0.994602
30	2005	27435.4	75.6953	1.13255	0.274396	9.95698	0.433141	1.07071
30	2006	31563.2	81.2884	1.16263	0.263644	10.4398	0.354656	1.04328
30	2007	37062.7	80.8814	1.2053	0.260731	10.7513	0.578859	1.1293
30	2008	41919.3	79.2112	1.05811	0.265492	10.9829	0.420163	1.23582
30	2009	44382.9	62.7235	1.17964	0.274367	11.3844	0.383699	1.15849
30	2010	50894.6	70.272	1.64798	0.28631	11.7609	0.46404	1.2852
30	2011	59249	70.3463	1.17497	0.30124	11.8746	0.344927	1.18964
30	2012	63374	63.5223	1.44752	0.318533	12.2442	0.393838	1.17919
30	2013	68805	60.0731	1.32805	0.293214	12.3158	0.542937	1.18969
30	2014	73002	57.9597	1.32549	0.292138	12.2438	0.641007	1.19003
30	2015	77644	52.2663	1.52451	0.305244	12.4654	0.467365	1.20183
30	2016	84916	48.4156	1.35376	0.318999	12.426	0.42029	1.35645
30	2017	92057	50.2042	1.42483	0.302807	12.3765	0.478229	1.25114
30	2018	98643	52.1055	1.53673	0.302195	12.4005	0.622744	1.23372
30	2019	107624	50.1069	1.62922	0.302412	12.3967	0.361238	1.30119
30	2020	100620	49.9791	1.5587	0.30366	12.4086	0.39045	1.22725
30	2021	113032	54.4891	1.46543	0.319906	13.0768	0.588103	1.16051

## Sheet: description
			Factors	Symbol	Measurement Unit
			Capital stock	Capital	Capital stock (in 100 million 2000 CNY)
			Employment	Labor	Employment (in 10 thousand persons)
			Energy consumption	Energy	Energy consumption (10000 tons of SCE)
			Real gross domestic product	GDP	Real gross domestic product (in 100 million 2000 CNY)
			Total industrial waste water	Waste water	Total industrial waste water (ten thousand tons)
			Industrial solid waste	Solid waster	Industrial solid waste (ten thousand tons)
			Industry SO2 emissions	SO2	Industry SO2 emissions (ten thousand tons)
			Green coverage rate	Green Ratio	Green coverage rate (percentage)
